# Supplementary material for: Traits Explain Canopy Tree Occurrence Along Regional Environmental Gradients: A Subset Combine to Be Useful
Source: Ecol Evol. 2026 Apr 30;16(5):e73583. doi: 10.1002/ece3.73583 (PMC13132805; doi:10.1002/ece3.73583)
Supplement: Supplementary file 1 — File S1: ece373583‐sup‐0001‐Supplementarytable.xlsx. [file ECE3-16-e73583-s001.xlsx]

## Sheet: Sheet1
env	trait	+ve	-ve	other	diff +ve	count	Jager, M. M., Richardson, S. J., Bellingham, P. J., Clearwater, M. J., & Laughlin, D. C. (2015). Soil fertility induces coordinated responses of multiple independent functional traits. Journal of Ecology, 103(2), 374-385.	Simpson, A. H., Richardson, S. J., & Laughlin, D. C. (2016). Soil–climate interactions explain variation in foliar, stem, root and reproductive traits across temperate forests. Global Ecology and Biogeography, 25(8), 964-978.	Treurnicht, M., Pagel, J., Tonnabel, J., Esler, K. J., Slingsby, J. A., & Schurr, F. M. (2020). Functional traits explain the Hutchinsonian niches of plant species. Global Ecology and Biogeography, 29(3), 534-545.	Bruelheide, H., Dengler, J., Purschke, O., Lenoir, J., Jiménez-Alfaro, B., Hennekens, S. M., ... & Jandt, U. (2018). Global trait–environment relationships of plant communities. Nature ecology & evolution, 2(12), 1906-1917.	Boonman, C. C., Benítez‐López, A., Schipper, A. M., Thuiller, W., Anand, M., Cerabolini, B. E., ... & Santini, L. (2020). Assessing the reliability of predicted plant trait distributions at the global scale. Global Ecology and Biogeography, 29(6), 1034-1051.	Liu, H., Gleason, S. M., Hao, G., Hua, L., He, P., Goldstein, G., & Ye, Q. (2019). Hydraulic traits are coordinated with maximum plant height at the global scale. Science Advances, 5(2), eaav1332.	Pfautsch, S., Harbusch, M., Wesolowski, A., Smith, R., Macfarlane, C., Tjoelker, M. G., Reich, P. B. & Adams, M. A. (2016). Climate determines vascular traits in the ecologically diverse genus Eucalyptus. Ecology letters, 19(3), 240-248.	Tang, L., Morris, W. K., Zhang, M., Shi, F., & Vesk, P. A. (2022). Exploring how functional traits modulate species distributions along topographic gradients in Baxian Mountain, North China. Scientific Reports, 12(1), 994.	Van Bodegom, P. M., Douma, J. C., & Verheijen, L. M. (2014). A fully traits-based approach to modeling global vegetation distribution. Proceedings of the National Academy of Sciences, 111(38), 13733-13738.	Rolhauser, A. G., Waller, D. M., & Tucker, C. M. (2021). Complex trait‒environment relationships underlie the structure of forest plant communities. Journal of Ecology, 109(11), 3794-3806.	Dong, N., Prentice, I. C., Wright, I. J., Evans, B. J., Togashi, H. F., Caddy‐Retalic, S., ... & Lowe, A. J. (2020). Components of leaf‐trait variation along environmental gradients. New Phytologist, 228(1), 82-94.	Pollock, L. J., Kelly, L. T., Thomas, F. M., Soe, P., Morris, W. K., White, M., & Vesk, P. A. (2018). Combining functional traits, the environment and multiple surveys to understand semi‐arid tree distributions. Journal of vegetation science, 29(6), 967-977.	Wright, I. J., Dong, N., Maire, V., Prentice, I. C., Westoby, M., Díaz, S., ... & Wilf, P. (2017). Global climatic drivers of leaf size. Science, 357(6354), 917-921.	Moles, A. T., Perkins, S. E., Laffan, S. W., Flores‐Moreno, H., Awasthy, M., Tindall, M. L., ... & Bonser, S. P. (2014). Which is a better predictor of plant traits: temperature or precipitation?. Journal of vegetation science, 25(5), 1167-1180.	Wright, I.J., Reich, P.B., Cornelissen, J.H.C., Falster, D.S., Groom, P.K., Hikosaka, K., Lee, W., Lusk, C.H., Niinemets, U., Oleksyn, J., Osada, N., Poorter, H., Warton, D.I. & Westoby, M. (2005) Modulation of leaf economic traits and trait relationships by climate. Global Ecology and Biogeography, 14, 411–421.	Maire, V., Wright, I. J., Prentice, I. C., Batjes, N. H., Bhaskar, R., van Bodegom, P. M., ... & Santiago, L. S. (2015). Global effects of soil and climate on leaf photosynthetic traits and rates. Global Ecology and Biogeography, 24(6), 706-717.	Meng, T. T., Wang, H., Harrison, S. P., Prentice, I. C., Ni, J., & Wang, G. (2015). Responses of leaf traits to climatic gradients: adaptive variation versus compositional shifts. Biogeosciences, 12(18), 5339-5352.	Towers, I. R., Vesk, P. A., Wenk, E. H., Gallagher, R. V., Windecker, S. M., Wright, I. J., & Falster, D. S. (2024). Revisiting the role of mean annual precipitation in shaping functional trait distributions at a continental scale. New Phytologist, 241(5), 1900-1909.	Guerin, G. R., Gallagher, R. V., Wright, I. J., Andrew, S. C., Falster, D. S., Wenk, E., ... & Sparrow, B. (2022). Environmental associations of abundance-weighted functional traits in Australian plant communities. Basic and Applied Ecology, 58, 98-109.	Rosell, J. A. (2016). Bark thickness across the angiosperms: more than just fire. New Phytologist, 211(1), 90-102.
depth_of_soil_m	max_height_m	0	2	0	-2	2	-ve											-ve
depth_of_soil_m	allometric_bark_girth	0	1	1	-1	2	-ve																		0
depth_of_soil_m	stem_density_g_per_ml	0	1	0	-1	1	-ve
depth_of_soil_m	leaf_area_cm2	0	0	0	0	0
depth_of_soil_m	seed_mass_mg	1	1	0	0	2	+ve																		-ve
depth_of_soil_m	sla_mm2_per_mg	2	0	0	2	2	+ve																+ve
mat_x_water_deficit	seed_mass_mg	0	2	0	-2	2		-ve																	-ve
mat_x_water_deficit	leaf_area_cm2	0	2	0	-2	2													-ve						-ve
mat_x_water_deficit	allometric_bark_girth	1	0	0	1	1																				+ve
mat_x_water_deficit	max_height_m	0	0	0	0	0
mat_x_water_deficit	sla_mm2_per_mg	0	0	1	0	1		flat
mat_x_water_deficit	stem_density_g_per_ml	2	0	0	2	2		+ve																	+ve
mean_ann_temp	allometric_bark_girth	1	1	0	0	2		-ve																		+ve
mean_ann_temp	sla_mm2_per_mg	4	4	1	0	9		+ve	-ve		unimodal					+ve	+ve			-ve		-ve	+ve	-ve
mean_ann_temp	seed_mass_mg	3	2	0	1	5		-ve	+ve	+ve										+ve					-ve
mean_ann_temp	leaf_area_cm2	3	1	0	2	4				+ve							+ve		-ve	+ve
mean_ann_temp	stem_density_g_per_ml	2	0	0	2	2				+ve	+ve
mean_ann_temp	max_height_m	5	1	0	4	6			-ve	+ve	+ve			+ve		+ve				+ve
pH_CaCl2	allometric_bark_girth	0	2	1	-2	3	-ve	-ve																	0
pH_CaCl2	leaf_area_cm2	1	1	0	0	2				+ve							-ve
pH_CaCl2	max_height_m	1	2	1	-1	4	-ve	-ve			unimodal														+ve
pH_CaCl2	sla_mm2_per_mg	2	2	1	0	5	+ve	+ve			flat						-ve						-ve
pH_CaCl2	seed_mass_mg	3	2	0	1	5	+ve	-ve		+ve					-ve										+ve
pH_CaCl2	stem_density_g_per_ml	3	1	1	2	5	-ve	+ve		+ve	flat														+ve
water_deficit	sla_mm2_per_mg	0	6	0	-6	6				-ve	-ve				-ve		-ve						-ve	-ve
water_deficit	leaf_area_cm2	2	3	0	-1	5											-ve		+ve			-ve		-ve	+ve
water_deficit	max_height_m	0	1	1	-1	2					-ve	-ve
water_deficit	allometric_bark_girth	2	1	0	1	3		+ve																	-ve	+ve
water_deficit	seed_mass_mg	1	1	0	0	2			+ve	-ve
water_deficit	stem_density_g_per_ml	5	0	0	5	5				+ve	+ve	+ve	+ve		+ve
